# Supplementary material for: Ru(II)(ƞ6-p-cymene) Conjugates Loaded onto Graphene Oxide: An Effective pH-Responsive Anticancer Drug Delivery System
Source: Molecules. 2022 Nov 5;27(21):7592. doi: 10.3390/molecules27217592 (PMC9655566; doi:10.3390/molecules27217592)
Supplement: Supplementary file 1 [file molecules-27-07592-s001.zip]

Archive with 1 entries (1 files):
- molecules-1984146-supplementary.pdf
